# Supplementary material for: Role of protein phosphorylation in cell signaling, disease, and the intervention therapy
Source: MedComm (2020). 2022 Nov 3;3(4):e175. doi: 10.1002/mco2.175 (PMC9632491; doi:10.1002/mco2.175)
Supplement: Supplementary file 1 — Table S1: Proteins kinase inhibitor (PKI) drugs under clinical trials in Protein Kinase Inhibitor Database (PKIDB). Source: PKIDB website https://www.icoa.fr/pkidb/ [file MCO2-3-e175-s001.xlsx]

## Sheet: Sheet1
Name	Group	Family	Diseases
Abemaciclib	CMGC	CDK	breast neoplasms, osteosarcoma
Abivertinib	TK	BTK	non-small-cell lung cancer, acute myeloid leukemia
Abrocitinib	TK	JAK	atopic dermatitis,
Acalabrutinib	TK	BTK	chronic lymphocytic leukemia, mantle cell lymphoma
Acalisib	AGC	PI3K	relapsed/refractory lymphoid malignancies.
Acumapimod	CMGC	p38	chronic obstructive pulmonary disease,
Adavosertib	Other	CHK1	ovarian cancer, uterine serous carcinoma, anaplastic thyroid cancer, metastatic colorectal cancer, hepatocellular carcinoma
Afatinib	TK	EGFR	non-small-cell lung cancer, squamous-cell carcinoma of the head and neck and breast cancer
Afuresertib	AGC	PKB(AKT)	merkel cell carcinoma, malignant pleural mesothelioma, chronic lymphocytic leukemia
Agerafenib	TKL	Raf	neuroblastoma,
Alectinib	TK	Not specified	non-small-cell lung cancer
Alflutinib	TK	EGFR	non-small cell lung cancer
Alisertib	AGC	PKB(AKT)	neuroendocrine prostate cancer, non-Hodgkin’s lymphoma, acute myeloid leukemia.
Allitinib	TK	EGFR	esophageal, melanoma and lung cancer
Alofanib	TK	FGFR-1	triple-negative breast cancer, melanoma, and ovarian cancer
Alpelisib	AGC	PI3K	advanced or metastatic breast cancer
Altiratinib	TK	VEGFR	glioblastoma, non-small-cell lung cancer
Alvocidib	CMGC	CDK	acute myeloid leukemia, chronic lymphocytic leukemia,
Amcasertib	TK	Not specified	advanced hepatocellular carcinoma
Amuvatinib	TK	SFK	melanoma, neuroendocrine, non-small cell lung cancer, and small cell lung cancer
Anlotinib	TK	JAK	non-small-cell lung cancer, advanced medullary thyroid carcinoma and metastatic renal cell carcinoma
Apatinib	TK	VEGFR	non-small cell lung cancer, gastric cancer, osteosarcoma, advanced hepatocellular carcinoma, anaplastic thyroid carcinoma
Apitolisib	AGC	PI3K	cholangiocarcinoma, glioblastoma, metastatic renal cell carcinoma, endometrial cancer
Asciminib	TK	BCR-ABL	chronic myeloid leukemia,
Aumolertinib	TK	EGFR	non-small-cell lung cancer
Avapritinib	TK	SFK	systemic macrocytosis
Axitinib	TK	VEGFR	advanced renal-cell carcinoma
Bafetinib	TK	BCR–Abl	chronic myelogenous leukemia, Philadelphia+ acute lymphoblastic leukemia B-cell chronic lymphocytic leukemia and prostate cancer
Balamapimod	STE	STE/MAP2K	glioblastoma
Barasertib	Other	AURKB	gastric cancer, small-cell lung cancer, acute myeloid leukemia cells
Baricitinib	TK	JAK	rheumatoid arthritis, moderate to severe atopic dermatitis
Belumosudil	AGC	ROCK	chronic graft-versus-host disease
Belvarafenib	AGC	MEK	melanoma
Bemcentinib	TK	AXL	acute myeloblastic leukemia, non-small cell lung cancer
Bentamapimod	CMGC	JNK	endometriosis
Berzosertib	AGC	ATR	serous ovarian cancer, glioblastoma
Bimiralisib	AGC	PI3K	relapsed, refractory lymphoma,
Binimetinib	STE	STE7/MAP2K	metastatic colorectal cancer, advanced melanoma
Bosutinib	TK	SFK	mutant melanoma, chronic myelogenous leukemia, advanced biliary cancers.
Branebrutinib	TK	BTK	rheumatoid arthritis and lupus
Brepocitinib	TK	JAK	alopecia areata, psoriasis
Brigatinib	TK	ALK	non-small-cell lung cancer,
Brivanib	TK	VEGFR	hepatocellular carcinoma, colorectal cancer
Buparlisib	AGC	PI3K	breast cancer, head and neck squamous cell carcinoma, glioblastoma
Cabozantinib	TK	RET	advanced renal-cell carcinoma, hepatocellular carcinoma, thyroid cancer
Canertinib	TK	ErbB	non-small cell lung cancer, breast cancer
Capivasertib	AGC	PKB(AKT)	breast cancer
Capmatinib	TK	RET	non-small-cell lung cancer, glioblastoma, liver cancer, malignant melanoma, breast cancer, colorectal cancer, head and neck cance
Cediranib	TK	VEGFR	ovarian cancer, glioblastoma, alveolar soft-part sarcoma
Cenisertib	Other	Muti-kinase	pancreatic, breast, colon, ovarian and lung cancer and leukemia
Ceralasertib	AGC	ATR	ovarian cancer, breast cancer
Cerdulatinib	TK	JAK	immune-mediated inflammatory skin diseases atopic dermatitis
Ceritinib	TK	ALK	non-small cell lung cancer
Chiauranib	TK	VEGFR	colorectal cancer, acute myeloid leukemia
Cobimetinib	STE	Ste7/MAP2K	metastatic melanoma
Conteltinib	TK	ALK	non-small-cell lung cancer
Copanlisib	AGC	PI3K	relapsed and refractory follicular lymphoma, follicular lymphoma, non-Hodgkin lymphoma
Crenolanib	TK	SFK	colorectal cancer cells, acute myeloid leukemia
Crizotinib	TK	ALK	non-small-cell lung cancer
Dabrafenib	TKL	RAF	mutated melanoma, on-small-cell lung cancer, mutated anaplastic thyroid cancer
Dacomitinib	TK	EGFR	non-small cell lung cancer
Dactolisib	AGC	PI3K	polycystic kidneys, prostate cancer
Dalpiciclib	CMGC	CDK	metastatic colorectal cancer, advanced breast cancer
Danusertib	Other	AURKB	melanoma, pancreatic carcinoma, gastric cancer
Darovasertib	AGC	PKC	uveal melanoma
Dasatinib	TK	EGFR	chronic myeloid leukemia
Decernotinib	TK	JAK	rheumatoid arthritis
Defactinib	AGC	PI3K	malignant pleural mesothelioma, esophageal squamous cell carcinoma
Delgocitinib	TK	JAK	atopic dermatitis
Derazantinib	TK	FGFR	cholangiocarcinoma.
Deucravacitinib	TK	JAK	plaque psoriasis
Dezapelisib	AGC	PI3K	animal experiment
Dilmapimod	CMGC	p38	acute respiratory distress syndrome
Dinaciclib	CMGC	CDK	endometrial cancer, breast cancer,
Doramapimod	CMGC	p38	systemic inflammatory response syndrome
Dovitinib	TK	VEGFR	breast cancer
Dubermatinib	TK	JAK	lung cancer
Duvelisib	AGC	PI3K	chronic lymphocytic leukemia, small lymphocytic lymphoma and follicular lymphoma.
Ebvaciclib	CMGC	CDKs	cancer (unspecified)
Edicotinib	TK	CSF	pulmonary arterial smooth muscle cell dysfunction
Edralbrutinib	TK	BTK	unspecified
Eganelisib	AGC	PI3K	cancer (unspecified)
Elimusertib	Atypical	PIKK	ataxia telangiectasia
Elsubrutinib	TK	JAK	systemic lupus erythematosus
Emavusertib	TKL	IRAK	relapsed or refractory hematologic malignancies
Empesertib	Unknown	MPS	breast cancers
Encorafenib	TKL	Raf	colorectal cancer, melanoma
Ensartinib	TK	ALK	non-small cell lung cancer
Entospletinib	TK	SYK	acute lymphoblastic leukemia, acute myeloid leukemia
Entrectinib	TK	ALK	non-small cell lung cancer
Enzastaurin	AGC	PKC	B-cell lymphoma
Epitinib	TK	EGFR	non-small cell lung cancer
Erdafitinib	TK	FGFR	urothelial cancer
Erlotinib	TK	EGFR	non-small cell lung cancer, pancreatic cancer, glioblastoma
Evobrutinib	TK	BTK	multiple sclerosis
Fadraciclib	CMGC	CDK	chronic lymphocytic leukemia, acute myeloid leukemia or myelodysplastic syndrome
Famitinib	TK	SFK	renal cell carcinoma, breast cancer, nasopharyngeal carcinoma
Fasudil	AGC	ROCK	pulmonary hypertension, autoimmune neuritis
Fedratinib	TK	JAK	myelofibrosis, myeloproliferative neoplasm
Fenebrutinib	TK	BTK	chronic spontaneous urticaria, rheumatoid arthritis
Filgotinib	TK	JAK	inflammatory arthritis and inflammatory bowel disease.
Fisogatinib	TK	FGFR	hepatocellular carcinoma, bladder cancer
Flonoltinib	TK	JAK	psoriasis, myeloproliferative neoplasms
Flumatinib	TK	SFK	chronic myeloid leukemia, acute lymphoblastic leukemia
Foretinib	TK	VEGFR	glioblastoma multiforme, colorectal cancer, endometrial cancer
Foslinanib	TK	EGFR	melanoma
Fostamatinib	TK	SYK	immune thrombocytopenia
Fruquintinib	TK	VEGFR	colorectal cancer, NSCLC and advanced gastric cancer
Futibatinib	TK	JAK	biliary tract cancers, bladder cancer
Galunisertib	TKL	STRK	hepatocellular carcinoma, pancreatic cancer
Gandotinib	TK	JAK	myeloproliferative neoplasms, primary myelofibrosis, polycythemia vera, and essential thrombocythemia
Gedatolisib	AGC	PI3K	colorectal cancer, hepatocellular carcinoma
Gefitinib	TK	EGFR	non-small cell lung cancer
Gilteritinib	TK	FLT3	acute myeloid leukemia
Glesatinib	TK	EGFR	non-small cell lung cancer
Glumetinib	TK	EGFR	non-small cell lung cancer and hepatocellular carcinoma
Golvatinib	TK	muti	hepatocellular carcinoma
Gusacitinib	TK	JAK	atopic dermatitis, vitiligo, and alopecia areata
Henatinib	TK	VEGFR	cancer (unspecified)
Ibrutinib	TK	BTK	mantle cell lymphoma, chronic lymphocytic leukemia, Waldenstrom's macroglobulinemia, marginal zone lymphoma
Icotinib	TK	EGFR	non-small cell lung cancer
Idelalisib	AGC	PI3K	chronic lymphocytic leukemia, follicular lymphoma, and small lymphocytic lymphoma
Ifidancitinib	TK	JAK	allergies, asthma and autoimmune diseases
Ilginatinib	TK	JAK	cancer (unspecified)
Ilorasertib	Other	AURKB and VEGF	acute myelogenous leukaemia, myelodysplastic syndrome, or chronic myelomonocytic leukaemia
Imatinib	TK	BCR–Abl	chronic myeloid leukemia
Inavolisib	AGC	PI3K	breast cancer
Infigratinib	TK	ErbB	cholangiocarcinoma, urothelial carcinoma
Ipatasertib	AGC	PKB(AKT)	prostate cancer, breast cancer
Itacitinib	TK	JAK	rheumatoid arthritis, systemic lupus erythematosus, dermatomyositis, systemic sclerosis
Izencitinib	TK	JAK	inflammatory bowel diseases
Lapatinib	TK	EGFR	breast and gastrointestinal cancer
Larotrectinib	TK	TRK	papillary thyroid cancer
Lazertinib	TK	EGFR	non-small cell lung cancer
Leniolisib	AGC	PI3K	inflammatory, autoimmune diseases
Lenvatinib	AGC	PKB(AKT)	hepatocellular carcinoma
Lerociclib	CMGC	CDK	breast cancer
Lestaurtinib	TK	JAK	acute lymphoblastic leukemia
Lifirafenib	TKL	RAF	Midostaurin
Linifanib	TK	VEGFR	non-small cell lung cancer, breast cancer, and colorectal cancer
Linsitinib	TK	EGFR	gastrointestinal stromal tumors, myeloma
Lorlatinib	TK	ALK	non-small-cell lung cancer
Lorpucitinib	TK	JAK	inflammatory bowel disease
Losmapimod	CMGC	p38	idiopathic focal segmental glomerulosclerosis
Lucitanib	TK	FGFR	breast cancer, bladder cancer
Luxeptinib	STE	MAPK	acute myeloid leukemia
Masitinib	TK	SFK	Alzheimer's disease, amyotrophic lateral sclerosis, systemic mastocytosis
Mavelertinib	TK	EGFR	giardiasis
Merestinib	TK	EGFR	metastatic colorectal cancer
Midostaurin	TK	FLT3	acute myeloid leukemia
Miransertib	AGC	PKB(AKT)	proteus syndrome
Mirdametinib	AGC	MEK	neurofibromatosis type 1
Mivavotinib	TK	SYK	unspecified
Mobocertinib	TK	EGFR	non-small cell lung cancer
Momelotinib	TK	JAK	myelofibrosis
Motesanib	TK	muti	non-small-cell lung cancer
Mubritinib	TK	TRK	lung cancer
Naporafenib	TKL	RAF	non-small cell lung cancer
Naquotinib	TK	EGFR	diffuse large b-cell lymphoma
Nazartinib	TK	EGFR	non-small-cell lung cancer
Nedisertib	TK	EGFR	lung cancer
Neflamapimod	CMGC	p38	Alzheimer’s disease
Nemiralisib	AGC	PI3K	chronic obstructive pulmonary disease
Nemtabrutinib	TK	BTK	chronic lymphocytic leukaemia/small lymphocytic lymphoma, mantle cell lymphoma
Neratinib	CMGC	CDKs	breast cancer
Netarsudil	AGC	ROCK	treat glaucoma
Nilotinib	TK	SFK	chronic myeloid leukemia, Parkinson's disease
Ningetinib	TK	BTK	non-small cell lung cancer
Nintedanib	TK	VEGFR	interstitial lung disease
Oclacitinib	TK	JAK	keratoconjunctivitis sicca
Olafertinib	TK	EGFR	non-small cell lung cancer
Olmutinib	TK	Not specified	non-small cell lung cancer
Omipalisib	AGC	PI3K	esophageal squamous cell carcinoma ,neurocutaneous melanosis
Onatasertib	AGC	PI3K	triple-negative breast cancer
Onvansertib	TK	PLK1	head and neck squamous cell carcinoma, benign prostatic hyperplasia
Opaganib	AGC	PKB(AKT)	COVID-19 pneumonia,
Orantinib	TK	EGFR	hepatocellular carcinoma.
Orelabrutinib	TK	BTK	B cell malignancies and autoimmune diseases
Osimertinib	TK	SFK	non-small cell lung cancer
Pacritinib	TK	JAK	myelofibrosis
Palbociclib	CMGC	CDK	breast cancer
Pamapimod	CMGC	p38	osteoarthritis
Panulisib	AGC	PI3K	advanced refractory solid tumors
Parsaclisib	AGC	PI3K	non-Hodgkin lymphoma
Paxalisib	TK	VEGFR	Glioblastoma multiforme
Pazopanib	TK	VEGFR	metastatic renal-cell carcinoma, advanced non-adipocytic soft-tissue sarcoma
Peficitinib	TK	JAK	rheumatoid arthritis
Pegcantratinib	TK	Trk	CYLD cutaneous syndrome
Pelitinib	TK	EGFR	lung cancer, squamous cell carcinoma.
Pemigatinib	TK	FGFR	cholangiocarcinoma, myeloid/lymphoid neoplasms
Peposertib	Other	DNA	cervical cancer
Pexidartinib	TK	CSF	tenosynovial giant cell tumors
Pexmetinib	CMGC	JNK	symptomatic tenosynovial giant cell tumor, breast cancer metastases
Pictilisib	AGC	PI3K	osteosarcoma
Pilaralisib	AGC	PI3K	non-small cell lung cancer
Pimasertib	STE	Ste7/MAP2K	metastatic cutaneous melanoma, malignant melanoma
Pirtobrutinib	TK	BTK	chronic lymphocytic leukemia.
Poseltinib	TK	BTK	chronic myeloid leukaemia, ph+ acute lymphoblastic leukaemia
Poziotinib	TK	ErbB	non-small cell lung cancer
Pralsetinib	TK	RET	non-small cell lung cancer, papillary thyroid cancer, and medullary thyroid carcinoma
Prexasertib	Other	CHK1	high-grade serous ovarian cancer
Puquitinib	AGC	PI3K	acute myeloid leukemia, relapsed or refractory non-Hodgkin’s lymphoma.
Pyrotinib	TK	ErbB	metastatic breast cancer
Quizartinib	TK	FLT3	acute myeloid leukemia.
R406	TK	SYK	Leukemia, Inflammation, Glomerulonephritis
Rabusertib	Other	CHK1	pancreatic ductal adenocarcinoma
Radotinib	TK	SFK	myeloid leukemia cell
Ralimetinib	CMGC	p38	glioblastoma
Ravoxertinib	CMGC	ERK	metastatic bone of colorectal cancer
Rebastinib	TK	BCR-ABL	Parkinson’s disease
Recilisib	AGC	PI3K	myocardial infarction
Refametinib	STE	Ste7/MAP2K	hepatocellular cancer.
Regorafenib	TKL	RAF	renal cell carcinoma, soft-tissue sarcoma
Repotrectinib	TK	TRK	non-small cell lung cancer
Ribociclib	CMGC	CDK	breast cancer
Rigosertib	Other	CK1	neuroblastoma.
Rilzabrutinib	TK	BTK	immune thrombocytopenia.
Ripasudil	AGC	ROCK	intraocular pressure
Ripretinib	TK	SFK	gastrointestinal stromal tumour
Ritlecitinib	TK	JAK	alopecia areata
Riviciclib	CMGC	CDK	colorectal carcinoma
Rociletinib	TK	EGFR	non-small cell lung cancer
Rogaratinib	TK	FGFR	lung, breast, colon and bladder cancer.
Roniciclib	CMGC	CDK	neuroblastoma
Ropsacitinib	TK	Not specified	autoimmune disease
Ruboxistaurin	AGC	PKC	diabetic retinopathy, neuropathy and nephropathy
Ruxolitinib	TK	JAK	myelofibrosis, polycythemia vera, COVID-19
Samotolisib	AGC	PI3K	breast cancer
Samuraciclib	CMGC	CDKs	breast cancer
Sapanisertib	AGC	PI3K	breast, renal, endometrial or bladder cancer.
Sapitinib	TK	ErbB	colon cancer, head and neck squamous cell carcinoma.
Saracatinib	TK	SFK	fibrodysplasia ossificans progressiva
Savolitinib	TK	EGFR	non-small cell lung cancer, papillary and clear cell renal cell carcinoma, gastric cancer and colorectal cancer
Selatinib	TK	EGFR	cancer (unspecified)
Seletalisib	AGC	PI3K	primary Sjogren’s syndrome
Seliciclib	CMGC	CDK	non-small cell lung cancer and nasopharyngeal carcinoma
Selitrectinib	TK	TRK	non-small cell lung cancer
Selonsertib	CMGC	ASK1	non-alcoholic steatohepatitis, acute liver failure
Selpercatinib	TK	RET	non-small-cell lung cancer, thyroid cancer and medullary thyroid cancer
Selumetinib	STE	Ste7/MAP2K	neurofibromatosis type 1.
Semaxanib	TK	VEGFR	colorectal cancer
Serabelisib	AGC	PI3K	endometrial cancer, ovarian cancer
Seralutinib	TK	SFK	pulmonary arterial hypertension.
Silmitasertib	Other	CK2	oral squamous cell carcinoma
Simotinib	TK	EGFR	non-small cell lung cancer
Simurosertib	CMGC	CDKs	pancreatic neoplasms, liver failure
Sitravatinib	Atypical	ABC1	oral cavity squamous cell carcinoma
Solcitinib	TK	JAK	rheumatoid arthritis, systemic lupus erythematosus, dermatomyositis, systemic sclerosis
Sonolisib	CaMK	CaMK	metastatic castration resistant prostate cancer
Sorafenib	TK	VEGFR	hepatocellular carcinoma
sotorasib	TKL	KRAS	non-small cell lung cancer
Sotrastaurin	AGC	PKC	gastric cancer, renal transplantation and psoriasis
Spebrutinib	TK	BTK	rheumatoid arthritis, chronic myeloid leukemia and chronic lymphocytic leukemia
Sunitinib	TK	VEGFR	renal cell carcinoma, hepatocellular cancer, thyroid cancer.
Surufatinib	TK	VEGFR	neuroendocrine tumours, thyroid cancer, biliary tract carcinoma and soft tissue sarcoma
Tafetinib	TK	VEGFR	cancer (unspecified)
Taletrectinib	TK	TRK	thyroid cancer and lung cancer
Talmapimod	CMGC	p38	inflammatory disease
Tamatinib	TK	BCR-ABL	chronic immune thrombocytopenia
Tandutinib	TK	VEGFR	acute myeloid leukemia.
Tanzisertib	CMGC	JNK	renal fibrosis
Tarloxotinib	TK	EGFR	non-small cell lung cancers
Taselisib	AGC	PI3K	breast cancer
Tasurgratinib	TK	FGFR	hepatocellular carcinoma
Telatinib	TK	VEGFR	pseudomyogenic hemangioendothelioma
Tenalisib	AGC	PI3K	T-cell lymphoma
Tepmetko	TK	RET	non-small cell lung cancer
Tepotinib	TK	EGFR	non-small cell lung cancers
Tesevatinib	TK	EGFR	glioblastoma, polycystic kidney disease.
Theliatinib	TK	EGFR	esophageal cancer
Tirabrutinib	TK	BTK	autoimmune disorders, chronic lymphocytic leukaemia, B cell lymphoma, Sjogren's syndrome, pemphigus and rheumatoid arthritis
Tivantinib	TK	FAK	hepatocellular carcinoma
Tivozanib	Atypical	ABC1	renal cell carcinoma
Toceranib	TK	SFK	apocrine gland anal sac adenocarcinoma, metastatic osteosarcoma, thyroid carcinoma, head and neck carcinoma and nasal carcinoma
Tofacitinib	TK	JAK	ulcerative colitis, psoriasis and psoriatic arthritis
Tolebrutinib	TK	BTK	multiple sclerosis
Tomivosertib	CMGC	ERK	acute myeloid leukemia.
Tozasertib	CMGC	JNK	glioma
Trametinib	TKL	RAF	melanoma, non-small cell lung cancers
Trilaciclib	CMGC	CDK	breast cancer, colorectal cancer and small cell lung cancer
Tucatinib	TK	EGFR	breast cancer and colorectal cancer
Ulixertinib	CMGC	ERK	melanoma
Umbralisib	AGC	PI3K	chronic lymphocytic leukaemia and non-Hodgkin’s lymphoma
Upadacitinib	TK	JAK	psoriatic arthritis, rheumatoid arthritis.
Uprosertib	AGC	PKB(AKT)	colon cancer
Vactosertib	TKL	STRK	ulcerative colitis
Vandetanib	TK	VEGFR	medullary thyroid cancer
Varlitinib	TK	EGFR	pancreatic adenocarcinoma, breast cancer.
Vatalanib	TK	VEGFR	colorectal cancer
Vebreltinib	TK	RET	metastatic colorectal cancer
Vecabrutinib	TK	BTK	Waldenström macroglobulinemia, chronic lymphocytic leukemia
Vemurafenib	TKL	RAF	papillary thyroid cancer, colorectal cancer, non-small-cell lung cancer and ovarian cancer
Verosudil	AGC	ROCK	acute pancreatopathy
Vistusertib	AGC	PI3K	glioblastoma multiforme, breast cancer
Vodobatinib	TK	BCR-ABL1	chronic myeloid leukemia
Volasertib	TK	PLK	human hepatocellular carcinoma, acute myeloid leukemia
Vorolanib	TK	VEGFR	renal cell carcinoma
Voruciclib	CMGC	CDK	chronic lymphocytic leukemia and acute myeloid leukemia
Voxtalisib	AGC	PI3K	non-Hodgkin lymphoma, chronic lymphocytic leukaemia
Zandelisib	AGC	PI3K	chronic lymphocytic leukemia
Zanubrutinib	TK	BTK	Waldenström macroglobulinemia, mantle cell lymphoma
Zorifertinib	TK	EGFR	non-small cell lung cancer
Zotiraciclib	CMGC	CDK	recurrent high-grade astrocytomas
